# Supplementary material for: Booster COVID-19 Vaccines for Immune-Mediated Inflammatory Disease Patients: A Systematic Review and Meta-Analysis of Efficacy and Safety
Source: Vaccines (Basel). 2022 Apr 22;10(5):668. doi: 10.3390/vaccines10050668 (PMC9144569; doi:10.3390/vaccines10050668)
Supplement: Supplementary file 1 [file vaccines-10-00668-s001.zip]

Archive with 1 entries (1 files):
- vaccines-1656056-supplementary.pdf
